# Supplementary material for: Efficacy and safety of Mojeaga remedy in combination with conventional oral iron therapy for correcting anemia in obstetric population: A phase II randomized pilot clinical trial
Source: PLoS One. 2023 May 8;18(5):e0285474. doi: 10.1371/journal.pone.0285474 (PMC10166496; doi:10.1371/journal.pone.0285474)
Supplement: S1 Data — (XLSX) [file pone.0285474.s003.xlsx]

## Sheet: Sheet1
R.GROUP	posthematocrit	Hb	HematocritRise	prehematocrit	AGE	MARITAL	GA at recruitment	PARITY	MISCARRIAGE	WEIGHT	HEIGHT (cm)	BMI	BMI-class	RVS	EDUCATION	OCCUPATION	PREVIOUSANAEMIA	HYPERTENSION	preEpigastricpain	preNausea	preDIZZINESS	preWEAKNESS	preHEMATEMESIS	postEPIG.PAIN	postNAUSEA	AFTERTHERAPY	postDIZZINESS	postWEAKNESS	postHEMATEMESIS	BirthWeight	Birth weight class	Preterm Labour	Preterm PROM	preNa	preK	preCl	preBicarbonate	preUREA	preCREATININE	preAST	preALP	preALT	preWBC	postNa	postK	postCl	postBicarbonate	postUREA	postCREATININE
Mojeaga	30	10	16	14	38	Single	28	0	0	74	174	24.4418	Normal weight	Negative	OND	Civil Servant	No	No	Absent	Absent	Absent	Absent	Absent	Absent	Absent	Absent	Absent	Absent	Absent	2.5	Normal	No	No	134	3.4	103	26	2.3	110	12	41	7	7	136	3.5	104	21	1.9	92
Standard treatment	22	7.3	2	20	37	Married	29	1	0	72	172	24.3375	Normal weight	Negative	HND	Teacher	No	No	Absent	Absent	Present	Present	Absent	Absent	Absent	Absent	Absent	Absent	Absent	1.5	Underweight	Yes	Yes	135	3.1	99	26	2.3	110	12	41	7	7	138	3.2	100	21	1.9	92
Standard treatment	31	10.3	11	18	48	Married		0	1	85	167	30.478	Obese	Negative	SSCE	Trader	Yes	No	Absent	Absent	Present	Present	Absent	Absent	Absent	Absent	Absent	Absent	Absent			No	No	133.9	3.96	100	23.9	2.4	111	7	100.5	4	6.9	138.6	3.69	100	24.6	1.9	92
Mojeaga	28	9.2	10	20	32	Married	31	3	0	73	171	24.9649	Normal weight	Negative	HND	Teacher	No	No	Absent	Absent	Present	Present	Absent	Absent	Absent	Absent	Absent	Present	Absent	1.7	Underweight	Yes	No	133	3.75	99.8	25.7	2.1	99	8	42	5	6.9	135	3.7	98.6	26.1	1.8	92
Mojeaga	30	10	3	27	23	Married	37	3	4	78	172	26.3656	Overweight	Negative	BSC	Teacher	No	Yes	Absent	Absent	Absent	Absent	Absent	Absent	Absent	Absent	Absent	Absent	Absent	2.7	Normal	No	No	134	3.69	97	25.2	1.9	97	7	41	5	6.8	133	3.6	95	25	1.8	92
Standard treatment	29	9.7	4	25	31	Married	39	1	0	79	173	26.3958	Overweight	Negative	BSC	Teacher	No	No	Absent	Absent	Present	Absent	Absent	Absent	Absent	Absent	Absent	Absent	Absent			No	No	130	3.1	92	24.8	2	89	7	43	6	6.6	131	3.2	93	24.9	2.1	91
Mojeaga	30	10	4	26	36	Married		5	1	81	174	26.7539	Overweight	Negative	BSC	Civil Servant	No	No	Absent	Absent	Present	Present	Absent	Absent	Absent	Absent	Absent	Absent	Absent			No	No	131	3.2	98	24.9	2	88	7.2	44	7	7	131	3.2	96	25	2.2	89
Mojeaga	32	10.7	7	25	38	Married	27	0	0	82	176	26.4721	Overweight	Negative	SSCE	Teacher	No	No	Absent	Absent	Present	Present	Absent	Absent	Absent	Absent	Absent	Absent	Absent	3	Normal	No	No	140	3.8	97	27	2.1	88	22.5	77.2	20	7	144	2.7	91	27.5	2.1	92
Standard treatment	27	9.1	6	21	20	Married	26	2	2	54	156	22.1893	Normal weight	Negative	BSC	Teacher	No	No	Absent	Absent	Present	Present	Absent	Absent	Absent	Absent	Absent	Absent	Absent	2.6	Normal	No	No	140	3.3	99	27	2.4	100	14	69	13	6.8	139	3.5	101	25	2	89
Standard treatment	30	10	7	23	36	Married	32	2	1	70	166	25.4028	Overweight	Negative	SSCE	Civil Servant	No	No	Absent	Absent	Present	Present	Absent	Absent	Absent	Absent	Absent	Absent	Absent	3	Normal	No	No	135	3.4	97	22.5	2.4	111	27	84	16	4.9	138	3.6	99	23	1.7	93
Mojeaga	27	9	5	22	28	Married	2	0	0	76	159	30.0621	Obese	Negative	SSCE	Trader	No	No	Absent	Present	Absent	Present	Absent	Absent	Absent	Absent	Absent	Absent	Absent	3	Normal	No	No	134	3.3	99	22.5	2.4	100	29	70	25	5.1	133	3.5	99	24	1.8	90
Mojeaga	30	10	11	21	26	Married	3	1	1	82	166	29.7576	Overweight	Negative	BSC	Teacher	No	No	Absent	Absent	Present	Present	Absent	Absent	Absent	Absent	Absent	Absent	Absent	3.2	Normal	No	No	134	3.3	99	22.3	2.5	89	29	71	24	5	133	3.5	99	24	1.9	91
Mojeaga	28	9.2	6	22	31	Married	28	4	0	69	158	27.6398	Overweight	Negative	SSCE	Trader	No	No	Absent	Absent	Absent	Present	Absent	Absent	Absent	Absent	Absent	Absent	Absent	2.9	Normal	No	No	133	3.4	96	20	2.2	100	25	80	20	12	135	3.7	101	23	1.7	92
Standard treatment	30	10	4	23	32	Married	26	0	1	73	178	23.04	Normal weight	Negative	BSC	Civil Servant	No	No	Present	Present	Absent	Present	Absent	Absent	Absent	Absent	Absent	Absent	Absent	3.1	Normal	No	No	142	4	90	28	2.5	99	14.5	74	11	4.6	135	4.1	100	27.5	2	90
Standard treatment	31	10.3	5	26	33	Married	26	0	0	76	157	30.8329	Obese	Negative	SSCE	Trader	No	No	Present	Present	Absent	Present	Absent	Absent	Absent	Absent	Absent	Absent	Absent	3	Normal	No	No	143	3.8	94	27	2.5	100	14.5	73	13	4.8	136	3.8	101	27	1.9	91
Mojeaga	31	10.3	8	23	45	Married	1	2	1	70	160	27.3438	Overweight	Negative	SSCE	Trader	No	No	Present	Present	Absent	Absent	Absent	Absent	Absent	Absent	Absent	Absent	Absent	3	Normal	No	No	136	3.9	93	23.6	2.1	101	15	86	14	4.9	135	4.1	100	26	1.7	92
Standard treatment	28	9.2	7	21	32	Married		2		76	163	28.6048	Overweight	Negative	BSC	Civil Servant	No	No	Present	Present	Absent	Absent	Absent	Absent	Absent	Absent	Absent	Absent	Absent	2.6	Normal	No	No	134	3.3	99	27	2.4	100	14	69	13	4.7	134	3.3	98	26	2.3	99
Mojeaga	30	10	4	23	36	Married		4	0	75	174	24.7721	Normal weight	Negative	BSC	Civil Servant	No	No	Absent	Absent	Present	Present	Absent	Absent	Absent	Absent	Absent	Absent	Absent			No	No	131	3.2	98	24.9	2	88	7.2	44	7	7	131	3.2	96	25	2.2	89
Mojeaga	34	11.3	9	25	27	Married		1		81	174	26.7539	Overweight	Negative	BSC	Civil Servant	No	No	Absent	Absent	Present	Present	Absent	Absent	Absent	Absent	Absent	Absent	Absent			No	No	141.9	3.99	105.5	24.9	3.3	66.4	7.2	44	7	7	131	3.2	105	25	3.3	67
Standard treatment	30	10	4	23	39	Married	27	0	1	73	159	28.8754	Overweight	Negative	BSC	Civil Servant	No	No	Present	Present	Absent	Present	Absent	Absent	Absent	Absent	Absent	Absent	Absent	3.1	Normal	No	No	142	4	90	28	2.5	99	14.5	74	11	4.6	135	4.1	100	27.5	2	90
Standard treatment	30	10	4	24	32	Married	26	0	1	73	159	28.8754	Overweight	Negative	BSC	Civil Servant	No	No	Present	Present	Absent	Present	Absent	Absent	Absent	Absent	Absent	Absent	Absent	3.1	Normal	No	No	142	4	90	28	2.5	99	14.5	74	11	4.6	135	4.1	100	27.5	2	90
Mojeaga	32	10.7	6	14	38	Married		1		74	174	24.4418	Normal weight	Negative	OND	Civil Servant	No	No	Absent	Absent	Absent	Absent	Absent	Absent	Absent	Absent	Absent	Absent	Absent	2.5	Normal	No	No	134	3.4	103	26	2.3	110	12	41	7	5.8	136	3.5	104	21	1.9	92
Mojeaga	30	10	6	21	28	Married	23	0	0	64	174	21.1389	Normal weight	Negative	OND	Civil Servant	No	No	Absent	Absent	Absent	Absent	Absent	Absent	Absent	Absent	Absent	Absent	Absent	2.5	Normal	No	No	134	3.4	103	26	2.3	110	12	41	7	5.8	136	3.5	104	21	1.9	92
Mojeaga	30	10	6	14	39	Married	24	0	0	74	159	29.271	Overweight	Negative	OND	Civil Servant	No	No	Absent	Absent	Absent	Absent	Absent	Absent	Absent	Absent	Absent	Absent	Absent	2.5	Normal	No	No	134	3.4	103	26	2.3	110	12	41	7	5.7	136	3.5	104	21	1.9	92
Mojeaga	30	10	6	21	35	Married	26	0	0	72	174	23.7812	Normal weight	Negative	OND	Civil Servant	No	No	Absent	Absent	Absent	Absent	Absent	Absent	Absent	Absent	Absent	Absent	Absent	2.5	Normal	No	No	134	3.4	103	26	2.3	110	12	41	7	5.7	136	3.5	104	21	1.9	92
Mojeaga	30	10	6	14	27	Married	29	0	0	64	159	25.3155	Overweight	Negative	OND	Civil Servant	No	No	Absent	Absent	Absent	Absent	Absent	Absent	Absent	Absent	Absent	Absent	Absent	2.5	Normal	No	No	134	3.4	103	26	2.3	110	12	41	7	5.7	136	3.5	104	21	1.9	92
Mojeaga	31	10.3	17	21	33	Married	28	0	0	72	174	23.7812	Normal weight	Negative	OND	Civil Servant	No	No	Absent	Absent	Absent	Absent	Absent	Absent	Absent	Absent	Absent	Absent	Absent	2.5	Normal	No	No	134	3.4	103	26	2.3	110	12	41	7	6.5	136	3.5	104	21	1.9	92
Standard treatment	27	9.1	6	21	37	Married	26	2	2	54	156	22.1893	Normal weight	Negative	BSC	Teacher	No	No	Absent	Absent	Present	Present	Absent	Absent	Absent	Absent	Absent	Absent	Absent	2.6	Normal	No	No	140	3.3	99	27	2.4	100	14	69	13	6.8	139	3.5	101	25	2	89
Standard treatment	27	9.1	6	14	32	Married	26	2	2	55	156	22.6003	Normal weight	Negative	BSC	Teacher	No	No	Absent	Absent	Present	Present	Absent	Absent	Absent	Absent	Absent	Absent	Absent	2.6	Normal	No	No	140	3.3	99	27	2.4	100	14	69	13	6.8	139	3.5	101	25	2	89
Standard treatment	27	9.1	6	21	33	Married	26	2	2	56	174	18.4965	Underweight	Negative	BSC	Teacher	No	No	Absent	Absent	Present	Present	Absent	Absent	Absent	Absent	Absent	Absent	Absent	2.7	Normal	No	No	140	3.3	99	27	2.4	100	14	69	13	6.8	139	3.5	101	25	2	89
Standard treatment	27	9.1	6	14	24	Married	26	2	2	59	156	24.2439	Normal weight	Negative	BSC	Teacher	No	No	Absent	Absent	Present	Present	Absent	Absent	Absent	Absent	Absent	Absent	Absent	2.6	Normal	No	No	140	3.3	99	27	2.4	100	14	69	13	6.8	139	3.5	101	25	2	89
Standard treatment	27	9.1	6	21	26	Married	26	2	2	60	156	24.6548	Normal weight	Negative	BSC	Teacher	No	No	Absent	Absent	Present	Present	Absent	Absent	Absent	Absent	Absent	Absent	Absent	2.8	Normal	No	No	140	3.3	99	27	2.4	100	14	69	13	6.8	139	3.5	101	25	2	89
Standard treatment	27	9.1	6	14	28	Married	26	2	2	66	156	27.1203	Overweight	Negative	BSC	Teacher	No	No	Absent	Absent	Present	Present	Absent	Absent	Absent	Absent	Absent	Absent	Absent	2.6	Normal	No	No	140	3.3	99	27	2.4	100	14	69	13	6.8	139	3.5	101	25	2	89
Mojeaga	31	10.3	17	21	27	Married	28	0	0	72	174	23.7812	Normal weight	Negative	OND	Civil Servant	No	No	Absent	Absent	Absent	Absent	Absent	Absent	Absent	Absent	Absent	Absent	Absent	2.5	Normal	No	No	134	3.4	103	26	2.3	110	12	41	7	6.5	136	3.5	104	21	1.9	92
Mojeaga	31	10.3	17	21	34	Married	26	2	0	66	174	21.7994	Normal weight	Negative	OND	Civil Servant	No	No	Absent	Absent	Absent	Absent	Absent	Absent	Absent	Absent	Absent	Absent	Absent	2.5	Normal	No	No	134	3.4	103	26	2.3	110	12	41	7	6.5	136	3.5	104	21	1.9	92
Mojeaga	31	10.3	17	16	23	Married	23	0	0	72	166	26.1286	Overweight	Negative	OND	Civil Servant	No	No	Absent	Absent	Absent	Absent	Absent	Absent	Absent	Absent	Absent	Absent	Absent	2.6	Normal	No	No	134	3.4	103	26	2.3	110	12	41	7	6.5	136	3.5	104	21	1.9	92
Mojeaga	31	10.3	17	21	27	Married	22	0	0	72	174	23.7812	Normal weight	Negative	OND	Civil Servant	No	No	Absent	Absent	Absent	Absent	Absent	Absent	Absent	Absent	Absent	Absent	Absent	2.5	Normal	No	No	134	3.4	103	26	2.3	110	12	41	7	6.5	136	3.5	104	21	1.9	92
Standard treatment	27	9.1	6	21	28	Married	26	2	2	66	156	27.1203	Overweight	Negative	BSC	Teacher	No	No	Absent	Absent	Present	Present	Absent	Absent	Absent	Absent	Absent	Absent	Absent	2.6	Normal	No	No	140	3.3	99	27	2.4	100	14	69	13	6.8	139	3.5	101	25	2	89
Standard treatment	27	9.1	6	16	39	Married	26	2	2	67	177	21.3859	Normal weight	Negative	BSC	Teacher	No	No	Absent	Absent	Present	Present	Absent	Absent	Absent	Absent	Absent	Absent	Absent	2.6	Normal	No	No	140	3.3	99	27	2.4	100	14	69	13	6.8	139	3.5	101	25	2	89
Standard treatment	27	9.1	6	21	39	Married	26	2	2	76	156	31.2295	Obese	Negative	BSC	Teacher	No	No	Absent	Absent	Present	Present	Absent	Absent	Absent	Absent	Absent	Absent	Absent	2.6	Normal	No	No	140	3.3	99	27	2.4	100	14	69	13	6.8	139	3.5	101	25	2	89
Standard treatment	27	9.1	6	14	31	Married	26	2	2	66	174	21.7994	Normal weight	Negative	BSC	Teacher	No	No	Absent	Absent	Present	Present	Absent	Absent	Absent	Absent	Absent	Absent	Absent	2.6	Normal	No	No	140	3.3	99	27	2.4	100	14	69	13	6.8	139	3.5	101	25	2	89
Mojeaga	31	10.3	17	21	27	Married	25	0	0	72	174	23.7812	Normal weight	Negative	OND	Civil Servant	No	No	Absent	Absent	Absent	Absent	Absent	Absent	Absent	Absent	Absent	Absent	Absent	2.5	Normal	No	No	134	3.4	103	26	2.3	110	12	41	7	6.5	136	3.5	104	21	1.9	92
Mojeaga	30	10	16	14	38	Married	32	0	0	74	174	24.4418	Normal weight	Negative	OND	Civil Servant	No	No	Absent	Absent	Absent	Absent	Absent	Absent	Absent	Absent	Absent	Absent	Absent	2.5	Normal	No	No	134	3.4	103	26	2.3	110	12	41	7	7	136	3.5	104	21	1.9	92
Standard treatment	22	7.3	2	20	37	Married	29	1	0	72	172	24.3375	Normal weight	Negative	HND	Teacher	No	No	Absent	Absent	Present	Present	Absent	Absent	Absent	Absent	Absent	Absent	Absent	1.5	Underweight	Yes	Yes	135	3.1	99	26	2.3	110	12	41	7	7	138	3.2	100	21	1.9	92
Standard treatment	31	10.3	11	18	48	Married		0	1	85	167	30.478	Obese	Negative	SSCE	Trader	Yes	No	Absent	Absent	Present	Present	Absent	Absent	Absent	Absent	Absent	Absent	Absent			No	No	133.9	3.96	100	23.9	2.4	111	7	101.5	4	6.9	138.6	3.69	100	24.6	1.9	92
Mojeaga	28	9.2	6	22	31	Married	28	4	0	69	158	27.6398	Overweight	Negative	SSCE	Trader	No	No	Absent	Absent	Absent	Present	Absent	Absent	Absent	Absent	Absent	Absent	Absent	2.9	Normal	No	No	133	3.4	96	20	2.2	100	25	80	20	12	141.9	3.9	105.5	20.9	3.3	66.4
Standard treatment	30	10	4	23	32	Married	26	0	1	73	178	23.04	Normal weight	Negative	BSC	Civil Servant	No	No	Present	Present	Absent	Present	Absent	Absent	Absent	Absent	Absent	Absent	Absent	3.1	Normal	No	No	142	4	90	28	2.5	99	14.5	74	11	4.6	141	3.8	101	21	3.2	93
Standard treatment	31	10.3	5	26	33	Married	26	0	0	79	157	32.05	Obese	Negative	SSCE	Trader	No	No	Present	Present	Absent	Present	Absent	Absent	Absent	Absent	Absent	Absent	Absent	3	Normal	No	No	143	3.8	94	27	2.5	100	14.5	73	13	4.8	141.9	3.9	105.5	20.9	3.3	66.4
Mojeaga	31	10.3	8	23	45	Married	28	2	1	70	160	27.3438	Overweight	Negative	SSCE	Trader	No	No	Present	Present	Absent	Absent	Absent	Absent	Absent	Absent	Absent	Absent	Absent	3	Normal	No	No	136	3.9	93	23.6	2.1	101	15	86	14	4.9	131	3.7	100	20.6	3	67.9
Standard treatment	28	9.2	7	21	32	Married		2		76	163	28.6048	Overweight	Negative	BSC	Civil Servant	No	No	Present	Present	Absent	Absent	Absent	Absent	Absent	Absent	Absent	Absent	Absent	2.6	Normal	No	No	134	3.3	99	27	2.4	100	14	69	13	4.7	139	3.1	101	26	3.7	76.9
Mojeaga	30	10	4	23	36	Married		4	0	75	174	24.7721	Normal weight	Negative	BSC	Civil Servant	No	No	Absent	Absent	Present	Present	Absent	Absent	Absent	Absent	Absent	Absent	Absent			No	No	131	3.2	98	24.9	2	88	7.2	44	7	7	141.9	3.9	105.5	20.9	3.3	66.4
Mojeaga	31	10.3	17	21	27	Married	27	0	0	72	174	23.7812	Normal weight	Negative	OND	Civil Servant	No	No	Absent	Absent	Absent	Absent	Absent	Absent	Absent	Absent	Absent	Absent	Absent	2.5	Normal	No	No	134	3.4	103	26	2.3	110	12	41	7	6.5	136	3.5	104	21	1.9	92
Mojeaga	30	10	6	21	35	Married	28	0	0	75	174	24.7721	Normal weight	Negative	OND	Civil Servant	No	No	Absent	Absent	Absent	Absent	Absent	Absent	Absent	Absent	Absent	Absent	Absent	2.5	Normal	No	No	134	3.4	103	26	2.3	110	12	41	7	5.8	141.9	3.9	105.5	20.9	3.3	66.4
Mojeaga	30	10	6	14	27	Married	36	0	0	64	159	25.3155	Overweight	Negative	OND	Civil Servant	No	No	Absent	Absent	Absent	Absent	Absent	Absent	Absent	Absent	Absent	Absent	Absent	2.5	Normal	No	No	134	3.4	103	26	2.3	110	12	41	7	5.8	137	3.1	104	20.9	3	66.3
Mojeaga	31	10.3	17	21	33	Married	33	0	0	72	174	23.7812	Normal weight	Negative	OND	Civil Servant	No	No	Absent	Absent	Absent	Absent	Absent	Absent	Absent	Absent	Absent	Absent	Absent	2.5	Normal	No	No	134	3.4	103	26	2.3	110	12	41	7	6.5	141.9	3.9	105.5	20.9	3.3	66.4
Standard treatment	27	9.1	6	21	37	Married	26	2	2	54	156	22.1893	Normal weight	Negative	BSC	Teacher	No	No	Absent	Absent	Present	Present	Absent	Absent	Absent	Absent	Absent	Absent	Absent	2.6	Normal	No	No	140	3.3	99	27	2.4	100	14	69	13	6.8	136	3.5	104	21	1.9	92
Standard treatment	27	9.1	6	14	32	Married	28	2	2	55	156	22.6003	Normal weight	Negative	BSC	Teacher	No	No	Absent	Absent	Present	Present	Absent	Absent	Absent	Absent	Absent	Absent	Absent	2.6	Normal	No	No	140	3.3	99	27	2.4	100	14	69	13	6.8	136	3.5	104	21	1.9	92
Standard treatment	30	10	4	23	39	Married	27	0	1	73	159	28.8754	Overweight	Negative	BSC	Civil Servant	No	No	Present	Present	Absent	Present	Absent	Absent	Absent	Absent	Absent	Absent	Absent	3.1	Normal	No	No	142	4	90	28	2.5	99	14.5	74	11	4.6	141.9	3.9	105.5	20.9	3.3	66.4
Standard treatment	30	10	4	24	32	Married	26	0	1	73	159	28.8754	Overweight	Negative	BSC	Civil Servant	No	No	Present	Present	Absent	Present	Absent	Absent	Absent	Absent	Absent	Absent	Absent	3.1	Normal	No	No	142	4	90	28	2.5	99	14.5	74	11	4.6	136	3.5	104	21	1.9	92
Mojeaga	30	10	6	14	38	Married	23	0	0	74	174	24.4418	Normal weight	Negative	OND	Civil Servant	No	No	Absent	Absent	Absent	Absent	Absent	Absent	Absent	Absent	Absent	Absent	Absent	2.5	Normal	No	No	134	3.4	103	26	2.3	110	12	41	7	5.8	141.9	3.9	105.5	20.9	3.3	66.4
Mojeaga	30	10	6	21	28	Married	27	0	0	64	174	21.1389	Normal weight	Negative	OND	Civil Servant	No	No	Absent	Absent	Absent	Absent	Absent	Absent	Absent	Absent	Absent	Absent	Absent	2.5	Normal	No	No	134	3.4	103	26	2.3	110	12	41	7	5.8	136	3.5	104	21	1.9	92
Mojeaga	31	10.3	17	21	27	Married	3	0	0	72	174	23.7812	Normal weight	Negative	OND	Civil Servant	No	No	Absent	Absent	Absent	Absent	Absent	Absent	Absent	Absent	Absent	Absent	Absent	2.5	Normal	No	No	134	3.4	103	26	2.3	110	12	41	7	6.5	136	3.5	104	21	1.9	92
Mojeaga	35	11.7	7	28	38	Married	36	2		80	169	28.0102	Overweight	Negative	BSC	Civil Servant	No	No	Absent	Absent	Present	Present	Absent	Absent	Absent	Absent	Absent	Absent	Absent	2.4	Underweight	No	No	134	3.4	103	26	2.3	110	12	41	7	7	136	3.5	104	21	1.9	92
Standard treatment	30	10	1	29	35	Married	38	1		72	167	25.8166	Overweight	Negative	BSC	House wife	No	No	Absent	Absent	Absent	Absent	Absent	Absent	Absent	Absent	Absent	Absent	Absent	3.2	Normal	No	No	140	3.6	100	23	3.2	87	13	42	8	6.9	141.1	3.9	105.5	20.9	3.3	66.4
Standard treatment	33	11	5	28	29	Married	37	4	2	72	166	26.1286	Overweight	Negative	SSCE	House wife	No	No	Absent	Absent	Absent	Absent	Absent	Absent	Absent	Absent	Absent	Absent	Absent	3.1	Normal	No	No	141	3.2	99	27	3	101	13	44	9	6.9	141.1	3.9	105.5	20.9	3.3	66.4
Mojeaga	30	10	2	28	47	Married		0		73	170	25.2595	Overweight	Negative	SSCE	House wife	No	No	Absent	Absent	Absent	Absent	Absent	Absent	Absent	Absent	Absent	Absent	Absent			No	No	134	3.4	103	26	2.3	110	12	41	7	5.8	141.1	3.9	105.5	20.9	3.3	66.4
Standard treatment	31	10.3	5	26	25	Married	38	1		66.6	161.2	25.6297	Overweight	Negative	BSC	House wife	No	No	Absent	Absent	Present	Absent	Absent	Absent	Absent	Absent	Absent	Absent	Absent	3.7	Normal	No	No	135	3.1	101	28.1	2.6	107	11	47	10		140	4.9	107	23	3.1	66.9
Standard treatment	40		14	26	27	Married	38	1	3	79	161	30.4772	Obese	Negative	BSC	House wife	No	No	Absent	Absent	Absent	Absent	Absent	Absent	Absent	Absent	Absent	Absent	Absent			No	No	134	3.4	103	26	2.3	110	12	41	7	5.8	141.1	3.9	105.5	20.9	3.3	66.4
Mojeaga	33	11	7	26	23	Married	3	0	1	68	152	29.4321	Overweight	Negative	SSCE	Trader	No	No	Absent	Absent	Absent	Absent	Absent	Absent	Absent	Absent	Absent	Absent	Absent			No	No	123	3	98	28.3	2.9	109	11	48	8	6.5	141.1	3.9	105.5	20.9	3.3	66.4
Mojeaga	28	7	4	24	32	Married	38	2		71	155	29.5525	Overweight	Negative	BSC	Trader	No	No	Absent	Absent	Present	Present	Absent	Absent	Absent	Absent	Absent	Absent	Absent	2.9	Normal	No	No	135	3.1	99	26	2.3	110	12	41	7	7	138	3.2	100	21	1.9	92
Mojeaga	39	10.7	11	28	30	Married	38	1	3	85	168	30.1162	Obese	Negative	BSC	Trader	No	No	Absent	Absent	Absent	Absent	Absent	Absent	Absent	Absent	Absent	Absent	Absent	2.5	Normal	No	No	135	3.1	99	26	2.3	110	12	53	7	7	138	3.2	100	21	1.9	92
Mojeaga	39	10.3	17	21	27	Single	34	0	0	72	174	23.7812	Normal weight	Negative	OND	Civil Servant	No	No	Absent	Absent	Absent	Absent	Absent	Absent	Absent	Absent	Absent	Absent	Absent	2.5	Normal	No	No	135	3.1	99	26	2.3	110	12	41	7	7	138	3.2	101	21	1.9	92
Mojeaga	35	10.3	17	21	27	Single	32	0	0	72	174	23.7812	Normal weight	Negative	OND	Civil Servant	No	No	Absent	Absent	Absent	Absent	Absent	Absent	Absent	Absent	Absent	Absent	Absent	2.5	Normal	No	No	135	3.1	99	26	2.3	110	12	61	7	7	138	3.2	100	21	1.9	92
Standard treatment	22	7.3	2	20	30	Married	29	1	0	81	177	25.8546	Overweight	Negative	HND	Teacher	No	No	Absent	Absent	Present	Present	Absent	Absent	Absent	Absent	Absent	Absent	Absent	1.5	Underweight	No	No	135	3.1	99	26	2.3	110	12	41	7	7	138	3.2	103	21	1.9	92
Standard treatment	22	7.3	2	20	21	Single	29	1	0	72	172	24.3375	Normal weight	Negative	HND	Teacher	No	No	Absent	Absent	Present	Present	Absent	Absent	Absent	Absent	Absent	Absent	Absent	1.5	Underweight	No	No	135	3.1	99	26	2.3	110	12	35	7	7	138	3.2	100	21	1.9	92
Standard treatment	23	7.3	3	20	29	Married	39	1	0	82	160	32.0312	Obese	Negative	HND	Teacher	No	No	Absent	Absent	Present	Present	Absent	Absent	Absent	Absent	Absent	Absent	Absent	1.5	Underweight	No	No	131	3.2	98	24.9	2	88	7.2	44	7	7	131	3.2	96	25	2.2	89
Standard treatment	29	10	4	25	25	Married	26	0	1	73	178	23.04	Normal weight	Negative	BSC	Civil Servant	No	No	Present	Present	Absent	Present	Absent	Absent	Absent	Absent	Absent	Absent	Absent	3.1	Normal	No	No	131	3.2	98	24.9	2	88	7.2	44	7	7	131	3.2	95	25	2.2	89
Standard treatment	30	10	4	23	26	Married	26	0	1	73	171	24.9649	Normal weight	Negative	BSC	Civil Servant	No	No	Present	Present	Absent	Present	Absent	Absent	Absent	Absent	Absent	Absent	Absent	3.1	Normal	No	No	131	3.2	98	24.9	2	88	7.2	44	7	7	131	3.2	94	25	2.2	89
Mojeaga	34	10.3	16	21	23	Married	23	2	1	80	179	24.968	Normal weight	Negative	OND	Civil Servant	No	No	Absent	Absent	Absent	Absent	Absent	Absent	Absent	Absent	Absent	Absent	Absent	2.5	Normal	No	No	131	3.2	98	24.9	2	88	7.2	44	7	7	131	3.2	96	25	2.2	89
Standard treatment	24	7.3	3	21	21	Single	32	1	0	72	172	24.3375	Normal weight	Negative	HND	Teacher	No	No	Absent	Absent	Present	Present	Absent	Absent	Absent	Absent	Absent	Absent	Absent	1.5	Underweight	No	No	132	3.1	99	23.8	2	89	7.2	45	8	8	131	3.2	88	25	2.2	89
Standard treatment	22	7.3	2	20	21	Married	29	1	0	83	172	28.0557	Overweight	Negative	HND	Teacher	No	No	Absent	Absent	Present	Present	Absent	Absent	Absent	Absent	Absent	Absent	Absent	1.5	Underweight	No	No	132	3.1	99	23.8	2	89	7.2	45	8	8	137	3.2	96	25	2.2	89
Standard treatment	24	7.3	2	22	28	Married	24	1	1	73	173	24.3911	Normal weight	Negative	HND	Teacher	No	No	Absent	Absent	Present	Present	Absent	Absent	Absent	Absent	Absent	Absent	Absent	1.5	Underweight	No	No	132	3.1	99	23.8	2	89	7.2	45	8	8	131	3.2	96	25	2.6	89
Mojeaga	33	10.3	14	19	32	Married	23	2	1	80	179	24.968	Normal weight	Negative	OND	Civil Servant	No	No	Absent	Absent	Absent	Absent	Absent	Absent	Absent	Absent	Absent	Absent	Absent	2.5	Normal	No	No	132	3.1	99	23.8	2	89	7.2	45	8	8	140	3.2	89	25	2.2	89
Mojeaga	36	10.3	16	21	23	Married	23	2	1	80	179	24.968	Normal weight	Negative	OND	Civil Servant	No	No	Absent	Absent	Absent	Absent	Absent	Absent	Absent	Absent	Absent	Absent	Absent	2.5	Normal	No	No	132	3.1	99	23.8	2	89	7.2	45	8	8	131	3.2	96	25	2.2	89
Standard treatment	27	9.1	6	21	33	Married	26	2	2	56	174	18.4965	Underweight	Negative	BSC	Teacher	No	No	Absent	Absent	Present	Present	Absent	Absent	Absent	Absent	Absent	Absent	Absent	2.7	Normal	No	No	135	3.1	99	23.8	2	89	7.2	45	8	8	138	3.2	91	25	2	89
Mojeaga	33	10.3	14	19	25	Married	23	2	1	71	179	22.1591	Normal weight	Negative	OND	Civil Servant	No	No	Absent	Absent	Absent	Absent	Absent	Absent	Absent	Absent	Absent	Absent	Absent	2.5	Normal	No	No	130	3.1	99	23.8	2	89	7	45	8	7.9	131	3.2	96	25	2.2	89
Mojeaga	32	10.6	12	20	23	Married	23	2	1	75	179	23.4075	Normal weight	Negative	OND	Civil Servant	No	No	Absent	Absent	Absent	Absent	Absent	Absent	Absent	Absent	Absent	Absent	Absent	2.5	Normal	No	No	132	3.1	98	23.8	2	93	7.2	45	8	8	132	3.2	93	25	2.9	89
Standard treatment	29	9.1	6	23	20	Married	36	2	1	69	159	27.2932	Overweight	Negative	BSC	Teacher	No	No	Absent	Absent	Present	Present	Absent	Absent	Absent	Absent	Absent	Absent	Absent	2.6	Normal	No	No	146	3.1	99	23.8	2.8	99	7.9	45	8	8	131	3.2	96	25	2.2	89
Standard treatment	24	7.3	2	22	28	Married	24	1	1	73	173	24.3911	Normal weight	Negative	HND	Teacher	No	No	Absent	Absent	Present	Present	Absent	Absent	Absent	Absent	Absent	Absent	Absent	2.7	Normal	No	No	132	3.1	98	23.8	2.5	91	7.2	45	8	8	131	3.2	95	25	2.8	89
Standard treatment	22	7.3	2	20	21	Married	29	1	0	83	172	28.0557	Overweight	Negative	HND	Teacher	No	No	Absent	Absent	Present	Present	Absent	Absent	Absent	Absent	Absent	Absent	Absent	2.9	Normal	No	No	142	3.1	99	23.8	2.7	87	7.2	45	8	7.9	130	3.2	99	25	2.2	89
Standard treatment	26	7.3	3	23	35	Married	21	2	0	73	162	27.8159	Overweight	Negative	OND	Teacher	No	No	Absent	Absent	Present	Present	Absent	Absent	Absent	Absent	Absent	Absent	Absent	2.8	Normal	No	No	132	3.6	99	23.8	3	85	7.2	45	8	8	131	3.2	100	25	2.2	89
Mojeaga	28	9.2	10	20	32	Married	33	3	0	85	164	31.6032	Obese	Negative	HND	Teacher	No	No	Absent	Absent	Present	Present	Absent	Absent	Absent	Absent	Absent	Present	Absent	1.7	Underweight	Yes	No	131	3.9	101	23.8	2.2	88	7.2	45	8	8.1	138	3.2	96	25	2.2	89
Mojeaga	30	10.3	16	14	27	Married	21	1	0	72	174	23.7812	Normal weight	Negative	OND	Civil Servant	No	No	Absent	Absent	Absent	Absent	Absent	Absent	Absent	Absent	Absent	Absent	Absent	2.5	Normal	No	No	139	3.2	100	23.8	2.9	92	7.2	45	8	8	131	3.2	99	25	2.2	89
Mojeaga	33	10.6	13	20	23	Married	23	2	1	75	179	23.4075	Normal weight	Negative	OND	Civil Servant	No	No	Absent	Absent	Absent	Absent	Absent	Absent	Absent	Absent	Absent	Absent	Absent	2.5	Normal	No	No	132	3.1	98	23.8	2	93	7.2	45	8	8	132	3.2	93	25	2.9	89
Standard treatment	30	9.1	7	23	20	Married	36	2	1	69	159	27.2932	Overweight	Negative	BSC	Teacher	No	No	Absent	Absent	Present	Present	Absent	Absent	Absent	Absent	Absent	Present	Absent	2.6	Normal	No	No	146	3.1	99	23.8	2.8	99	7.9	45	8	8	131	3.2	96	25	2.2	89
[truncated: 10 more columns]
